# Supplementary material for: Normative reference values of the handgrip strength for the Portuguese workers
Source: PLoS One. 2020 Aug 5;15(8):e0236555. doi: 10.1371/journal.pone.0236555 (PMC7406054; doi:10.1371/journal.pone.0236555)
Supplement: S1 Data — (XLSX) [file pone.0236555.s002.xlsx]

## Sheet: Descriptive statistics
	Descriptive Statistics	All Sample					Men					Women
		n	Min	Max	Mean	Sd	n	Min	Max	Mean	Sd	n	Min	Max	Mean	Sd
	Age (years)	617	20.0	57.0	32.7	8.45	458	20.0	57.0	33.0	8.50	159	20.0	55.0	31.9	8.03
	Height (cm)	617	146.6	193.4	170.3	8.45	458	154.3	193.4	173.6	6.50	159	146.6	17.0	160.8	5.85
	1 Measure Right Hand (Kg)	617	11.3	82.7	42.3	12.2	458	16.0	82.7	46.9	10.1	159	11.3	50.6	29.1	6.75
	1 Measure Left Hand(Kg)	617	10.9	80.1	40.3	11.4	458	19.9	80.1	44.7	9.43	159	10.9	49.9	27.9	6.55
	2 Measure Right Hand (Kg)	617	11.6	79.7	43.2	12.0	458	18.1	79.7	47.8	9.80	159	11.6	50.8	29.8	6.96
	2 Measure Left Hand (Kg)	617	12.8	79.0	39.6	11.0	458	16.8	79.0	43.7	9.29	159	12.8	44.6	27.8	6.15
	Maximum Measure (Kg)	617	17.7	82.5	45.5	11.9	458	20.1	82.5	50.4	9.30	159	17.7	50.8	31.4	6.36

## Sheet: Seniority in Company
		Seniority in Company			Seniority in Company
		Women			Men
		Age	Years		Age	Years
		20-24	1.97		20-24	2.11
		25-29	2.20		25-29	2.33
		30-34	3.01		30-34	3.61
		35-39	2.20		35-39	3.38
		40-55	8.18		40-44	10.9
					45-57	20.7

## Sheet: 2 Standard Deviation_x000a_
		Women					Men
		Age	1 SD (kg)	2 SD (kg)	cut-off points (Kg)		Age	1 SD (kg)	2 SD (kg)	cut-off points (Kg)
		20-24	25.4	20.1	16.0		20-24	40.6	31.6	27.0
		25-29	25.3	18.8	16.0		25-29	41.6	33.1	27.0
		30-34	22.4	15.2	16.0		30-34	41.1	30.6	27.0
		35-39	27.6	21.0	16.0		35-39	42.7	34.6	27.0
		40-55	25.8	20.0	16.0		40-44	40.3	31.7	27.0
							45-57	38.8	29.9	27.0

## Sheet: Normative ValueWomen
		Normative reference values of Handgrip Strength for women
		Age	Height	HGM	SD	Risk Threshold
		(years)	(cm)	(Kg)
		20-24	146-150	33.7	4.80	28.9
			151-155	31.0	6.00	25.0
			156-160	29.5	4.84	24.7
			161-165	31.2	3.53	27.7
			166-170	29.9	7.06	22.8
			171	36.3	2.61	33.7
		25-29	146-150	27.2	5.30	21.9
			151-155	30.1	3.19	26.9
			156-160	31.0	5.96	25.0
			161-165	30.8	6.41	24.4
			166-170	35.7	8.52	27.2
			171	33.2	12.8	20.4
		30-34*	151-155	27.2	2.28	24.9
			156-160	28.2	4.71	23.5
			161-165	30.6	9.35	21.3
			166-170	31.2	4.91	26.3
			171	30.1	11.4	18.7
		35-39	146-150	29.2	0.21	29.0
			151-155	38.2	0.56	37.6
			156-160	32.5	5.47	27.0
			161-165	32.9	2.15	30.8
			166-170	36.2	14.0	22.2
			171	39.5	4.59	34.9
		40-55	146-150	25.1	3.66	21.4
			151-155	32.1	8.47	23.6
			156-160	32.5	5.47	27.0
			161-165	32.1	5.60	26.5
			166-170	35.6	1.62	34.0
			171	32.9	1.59	31.3

## Sheet: Normative Value Men
		Normative reference values of Handgrip Strength for men
		Age	Height	HGM	SD	Risk Threshold
		(years)	(cm)	(Kg)
			160-164	47.6	4.10	43.5
			165-169	46.1	8.29	37.8
		20-24*	170-174	48.3	9.76	38.5
			175-179	50.5	8.61	41.9
			180-184	52.4	7.14	45.3
			185	63.0	6.61	56.4
		25-29	154-159	46.8	6.15	40.7
			160-164	47.8	5.41	42.4
			165-169	47.0	5.83	41.2
			170-174	51.7	9.20	42.5
			175-179	52.6	10.1	42.5
			180-184	56.7	8.53	48.2
			185	55.7	9.43	46.3
		30-34	154-159	47.5	4.38	43.1
			160-164	43.8	1.60	42.2
			165-169	46.2	10.7	35.5
			170-174	48.6	8.63	40.0
			175-179	54.2	9.55	44.7
			180-184	61.2	10.4	50.8
			185	62.1	8.44	53.7
		35-39	154-159	48.9	3.95	45.0
			160-164	43.9	13.2	30.7
			165-169	52.5	11.1	41.4
			170-174	48.6	8.61	40.0
			175-179	49.1	7.70	41.4
			180-184	55.9	5.68	50.2
			185	55.1	11.4	43.7
		40-44	154-159	46.0	3.15	42.9
			160-164	44.3	9.32	35.0
			165-169	46.8	9.92	36.9
			170-174	51.0	7.93	43.1
			175-179	51.8	8.29	43.5
			180-184	53.8	4.16	49.6
			185	44.2	3.46	40.7
		45-57	154-159	40.5	10.5	30.0
			160-164	49.9	10.7	39.2
			165-169	44.6	5.03	39.6
			170-174	46.8	11.2	35.6
			175-179	52.7	9.27	43.4
			180-184	50.4	8.85	41.6
			185	57.6	6.78	50.8
		Note: At the intersection between the height of 154-159 cm and the age between 20-24 years old, there was no participant with such characteristic, and therefore, this height was removed from this age group
